# Supplementary material for: Urban–Rural Disparities in Case Fatality of Community-Acquired Sepsis in Germany: A Retrospective Cohort Study
Source: Int J Environ Res Public Health. 2023 May 18;20(10):5867. doi: 10.3390/ijerph20105867 (PMC10218320; doi:10.3390/ijerph20105867)
Supplement: Supplementary file 1 [file ijerph-20-05867-s001.zip]

Archive with 1 entries (1 files):
- ijerph-2366514-supplementary.docx
